# Supplementary material for: Bronchodilator Delivery via High-Flow Nasal Cannula: A Randomized Controlled Trial to Compare the Effects of Gas Flows
Source: Pharmaceutics. 2021 Oct 11;13(10):1655. doi: 10.3390/pharmaceutics13101655 (PMC8539308; doi:10.3390/pharmaceutics13101655)
Supplement: Supplementary file 1 [file pharmaceutics-13-01655-s001.zip]

Archive with 1 entries (1 files):
- pharmaceutics-1361899-supplementary.pdf
